# Supplementary material for: Green Preparation of Antimicrobial 1D-Coordination Polymers: [Zn(4,4′-bipy)Cl2]∞ and [Zn(4,4′-bipy)2(OAc)2]∞ by Ultrasonication of Zn(II) Salts and 4,4′-Bipyridine
Source: Molecules. 2022 Oct 7;27(19):6677. doi: 10.3390/molecules27196677 (PMC9572912; doi:10.3390/molecules27196677)
Supplement: Supplementary file 1 [file molecules-27-06677-s001.zip]

Archive with 1 entries (1 files):
- molecules-1871484-supplementary.pdf
